# Supplementary material for: Magnet-Guided Temozolomide and Ferucarbotran Loaded Nanoparticles to Enhance Therapeutic Efficacy in Glioma Model
Source: Nanomaterials (Basel). 2024 May 27;14(11):939. doi: 10.3390/nano14110939 (PMC11173836; doi:10.3390/nano14110939)
Supplement: Supplementary file 1 [file nanomaterials-14-00939-s001.zip]

Archive with 1 entries (1 files):
- nanomaterials-3007323-supplementary.pdf
